# Supplementary material for: Hypotaurine Reduces Glucose‐Mediated Vascular Calcification
Source: Acta Physiol (Oxf). 2025 Jul 7;241(8):e70075. doi: 10.1111/apha.70075 (PMC12230643; doi:10.1111/apha.70075)
Supplement: Supplementary file 2 — Table S1. TaqMan probes used for real‐time PCR. Table S2. Differentially expressed genes according to transcriptomics analysis in primary human coronary artery smooth muscle cells treated with different glucose concentrations for 3 days. Fold change ±1.2, p < 0.05. Excel file. Table S3. Pathway overrepresentation analysis of the differentially expressed genes between 0 vs. 25 mM glucose treatment in calcified human coronary artery smooth muscle cells (ConsensusPathDB). Table S4. Metabolites identified in the cell and supernatant of primary human coronary artery smooth muscle cells according to metabolomics analysis. Fold change ±1.2, p < 0.05. Excel file. Table S5. Differentially expressed metabolites according to metabolomics analysis in primary human coronary artery smooth muscle cells and supernatant treated with different glucose concentrations for 3 or 5 days. Fold change ±1.2, p < 0.05. Excel file. Table S6. Pathway overrepresentation analysis of differentially expressed metabolites (fold change ±1.2, p < 0.001) between 0 and. 25 mM glucose in the supernatant of calcified cells at day 3 (MetaboAnalyst). Table S7. Pathway overrepresentation analysis of differentially expressed metabolites (fold change ±1.2, p < 0.001) between 0 and 25 mM glucose in the supernatant of calcified cells at day 5 (MetaboAnalyst). Table S8. Pathway overrepresentation analysis of differentially expressed metabolites (fold change ±1.2, p < 0.001) between 0 and 25 mM glucose in calcified cells at day 3 (MetaboAnalyst). Table S9. Pathway overrepresentation analysis of differentially expressed metabolites (fold change ±1.2, p < 0.001) between 0 and 25 mM glucose in calcified cells at day 5 (MetaboAnalyst). [file APHA-241-e70075-s001.zip › Heuschkel et al. _Hypotaurin_Supp Table 2.xlsx]

## Sheet: Suppl Table 2
Supplementary Table 2. Differentially expressed genes according to transcriptomics analysis in primary human coronary artery smooth muscle cells treated with different glucose concentrations for 3 days. Fold change ±1.2, p-value < 0.05.

## Sheet: 2a_5.5 vs 0
Supplementary Table 2a. Dysregulated genes comparing 5.5 mM glucose versus 0 mM glucose (fold change ±1.2, p-value < 0.05)
Group (glucose, mM)	Total	Gene Symbol
5.5 vs 0	826	PLCE1
		TMEM216
		PDHA1
		GFOD2
		NAGPA
		IRAK1
		CSPG4
		CHRNA10
		CYCS
		XAB2
		ZBTB12
		IMP4
		ADCK1
		LYAR
		TET3
		BBC3
		SUSD2
		UBA1
		SUGCT
		ATG2B
		ITGA3
		USE1
		STK26
		SLC25A46
		FAM73A
		C16orf45
		TSPAN13
		STAU2
		EXOC3
		C19orf43
		GTF3C3
		LRRC8D
		ROR2
		HIST1H1E
		TRUB2
		FBXO31
		IPO4
		QDPR
		HDAC7
		HSPD1
		CHST15
		C1orf216
		METTL20
		CCDC43
		NDUFA8
		DESI1
		GAS2L1
		RARRES3
		COPS4
		PMM1
		TPCN1
		RACGAP1
		DUSP5
		P2RX5-TAX1BP3
		TAF12
		FKBP1A-SDCBP2
		TBC1D17
		TSR3
		C9orf16
		IMMP1L
		ALAD
		IPP
		F7
		POLG
		SERF1A
		ZNF334
		ATR
		EBPL
		TAF10
		PENK
		TTLL4
		BACE2
		COX7BP2
		AHCYL2
		LGI4
		WDR6
		XRCC6BP1
		HPS4
		PIN1P1
		UBE2L6
		PCCB
		UNG
		FXN
		PTPN2
		AP3B1
		NFYA
		PBLD
		DUSP18
		ATP6V1C1
		CHMP2B
		ACO2
		PSMF1
		NEK6
		KLF4
		IFITM10
		TRAF7
		DNAJC30
		DYRK4
		KCNJ6
		STRIP1
		RNF182
		SLC25A18
		PLA2G6
		ZNRD1
		VSTM4
		NPRL2
		BCKDK
		JUND
		ADCY3
		DCTN1
		P2RX6P
		LRRC2
		TCP1
		FYN
		NBPF13P
		DUSP14
		C2orf61
		PMVK
		KIAA0930
		TTC12
		ZNF511
		TMEM189
		KIT
		MEMO1
		HIST1H3E
		FHIT
		SENP8
		TCEANC
		ATG7
		GTF2H5
		ZNF593
		LAMTOR5
		SPIDR
		PARD6G
		SNTA1
		ANKRD54; MIR658
		GAS8
		FAM129B
		OXA1L
		NET1
		HSCB
		POP7
		ACLY
		PGGT1B
		GPX4
		PRMT1
		MRPS9
		NARFL
		MCM5
		CLN6
		TRPC4
		FAM122B
		TRANK1
		MDH2
		MAP3K6
		TSPY26P
		POR
		VEGFA
		PARVB
		PAK1IP1
		FAM89A
		SHANK3
		EEF2K
		SCARF2
		TRMT2B
		KCTD2
		ASB1
		DNAAF5
		TMEM53
		MCAT
		MRPL9
		RDH11
		ASAH2B
		VPS37B
		TSPAN14
		FOXO1
		DUSP10
		USP51
		HIST2H2AC
		KIAA0556
		ZSWIM4
		C8orf59
		CARD16
		PEX11B
		PTGER4
		PRDM1
		SLC25A15
		TBC1D16
		TRIM24
		SLC22A5
		PTDSS1
		DEPDC1
		CCT7
		DUSP23
		ARMCX3
		QSOX2
		CDK18
		URB2
		STK24
		C9orf116
		STK10
		FAM63A
		CGREF1
		PAQR7
		GPC4
		VAC14
		HEBP1
		RBM4B
		THAP4
		C12orf49
		LINC00493
		PRR13
		CECR1
		FLT1
		SMAD2
		LRRC32
		TSPAN12
		DUSP3
		LSM14B
		FLCN
		CTNS
		MZT2B
		AMFR
		PRMT5
		LIAS
		KCNS2
		TRIM34
		DDX31
		GNG3
		SH3PXD2B
		ZNF691
		ATP13A2
		FAM57A
		STIM2
		SCARNA9L
		MMP14
		COPE
		EIF3A
		C19orf70
		DHRS12
		GPAT4
		MRPL13
		PUS3
		DZIP1
		TWISTNB
		SNX32
		FAM134A
		NAA38
		MRPL55
		RASA2
		NAP1L5
		HSPA14
		ZNF142
		PDGFA
		TARS2
		SMARCA4
		MRPL14
		TMEM181
		SLC25A27
		HIST1H2BI
		MINOS1-NBL1
		CD74
		CD163L1
		SCARA3
		BCAT2
		ELOVL2
		CPEB4
		BCKDHA
		F10
		SCN1B
		FAM134C
		LPCAT4
		PTPRG
		RAI2
		TMEM38B
		UNC13A
		RGL2
		GUF1
		ARPC1B
		CRELD1
		GAL3ST4
		TRBV23-1
		GDF11
		USP41
		GRPR
		MCM4
		PJA1
		FGF5
		FAM76A
		B3GALT6
		HDAC11
		PSMD4
		NDUFA7
		DGCR14
		ADIRF
		CELF2
		SLC29A1
		NSFL1C
		GPAM
		CDC37
		PDE4B
		RUNX2
		LRP12
		MBNL3
		RPA3
		PPRC1
		SNF8
		ABCA9
		PTGES2
		TWIST2
		P4HA1
		AKAP8L
		STK32B
		SLC35C1
		TSLP
		STS
		KANK2
		SHPK
		MT1F
		CDH7
		GPR150
		ARL6IP4
		EMILIN2
		RAB40C
		OSBP2
		ZCCHC2
		EXOSC4
		CHIC1
		SYPL1
		PTGFRN
		LURAP1L
		PPA2
		ZMYM2
		NBL1
		ATP6V0A1
		APH1B
		USP36
		ZNF830
		TCEAL3
		NUDCD3
		MIRLET7A2
		ELAVL1
		TMEM120A
		FAM118B
		SOSTDC1
		HAPLN3
		PITRM1
		SV2A
		GUK1
		MAF
		NANOGP4
		RPP21
		VPS72
		ZMAT2
		TCF20
		LAP3
		ETFB
		ZNF135
		BOC
		FAM21EP
		SNX12
		ZNF620
		SWI5
		TMEM135
		USP50
		HPSE
		BTD
		SPANXC
		SNRNP200
		SOBP
		TESK2
		ST3GAL5
		RNF114
		NFKBIA
		RSPO3
		RBFA; RBFADN
		ALMS1
		PFKFB4
		MED19
		CERS6
		GYG1
		ABHD14A
		PLA2G12A
		WDYHV1
		HMGXB3
		COMMD9
		GPX1
		FZD4
		PYCR2
		NARS2
		SLC39A1
		TMLHE
		DHX58
		HIGD2A
		TRMT1L
		CNOT11
		NAT1
		PEAR1
		TCN2
		SLC25A23
		POMGNT2
		CHPF
		MID2
		LPCAT1
		CCDC148
		APRT
		DTNA
		GMEB1
		GEMIN5
		HGS
		KAT7
		UTP15
		LAPTM4B
		BAIAP2
		C4orf46
		ERC1
		FLVCR2
		AP1S1
		FOLR3
		MEDAG
		ABLIM1
		RPP38
		AS3MT
		LETMD1
		SLC6A17
		PHF23
		SLC19A2
		PITPNM1
		TRMT2A
		FAM50A
		LZTS2
		CCDC51
		PTGER3
		HMCES
		ZNF416
		DFFB
		QARS
		RCBTB1
		IER2
		EIF6
		CYBA
		HSPB8
		GTF2A1
		TC2N
		FBXO16
		ID3
		SLC25A37
		MID1IP1
		CKLF-CMTM1
		DUSP7
		SH3RF3
		VEPH1
		MYOM1
		DDX19B
		DOLK
		GPX7
		PNPLA4
		ACYP2
		LAMP1
		PSMA1
		ACTL7B
		XG; XGY2
		MXRA8
		ZNF277
		CYP2U1
		SAMD12
		FBXO27
		SMAD3
		RHD
		ATP5I
		FBN2
		SLC16A7
		RFTN1
		NEDD4
		TRAJ23
		SSBP4
		APEH
		NDUFC2-KCTD14
		TBC1D5
		ANGPTL3
		UBQLN4
		CASP10
		MINK1
		HDAC5
		HLA-E
		FAM89B
		SYS1-DBNDD2
		HBEGF
		NDUFS8
		ALDH4A1
		MIR433
		CRYAB
		KIF11
		SYNC
		TRMT112
		COA6
		CCT2
		C9orf9
		LMF1
		ZNHIT1
		NUDT7
		POLR2I
		MRPL28
		AGPAT3
		TRAF3
		DHX33
		STAT4
		HOXB3
		TAP1
		TSC2
		EXOSC10
		WDR5B
		ZWILCH
		VPS41
		RBMS2
		LSM10
		MYO10
		RCC2
		THSD1
		RIPK2
		ECM1
		OGG1
		TRIM37
		ZNF566
		FAR2
		SMIM10
		TMEM171
		PFN2
		SERINC2
		TRAPPC2L
		PGM5-AS1
		NR2C2AP
		CKS1B
		ZNF502
		RASA4
		DYNLL2
		LRIG3
		AP4B1
		SMPD1
		ADGRL4
		QPCTL
		LYST
		GAS2L3
		ZYX
		GPKOW
		ZNF516
		RHBDD2
		MAP2K2
		DBT
		PDGFB
		RNF19B
		NTF4
		MEPCE
		ABCC3
		LMO2
		RBBP4
		ABCE1
		ATG5
		PHC2
		LIN7A
		TRIM26
		MYH10
		ZNF578
		RUVBL1
		CYP7B1
		INPP1
		NOP16
		AGK
		EBF3
		CEP83
		FBXO17
		DDAH2
		GOLGA6L2
		SERF1B
		TRIM27
		ADO
		FAM220A
		CAMLG
		BAD
		NINJ2
		TULP4
		MFSD10
		HSPA1A
		ECSIT
		RNF115
		COQ3
		ARFGAP2
		MRPL50
		U2AF1
		CTSD
		NHEJ1
		CCDC40
		CXXC5
		AMACR
		RPS20P20
		AGXT2
		PPT1
		ILF3
		GRB14
		H2AFX
		RFC4
		RAB7B
		JOSD1
		CHKA
		RNF138
		AIMP2
		TCAIM
		MARCH9
		BMPER
		DFNA5
		ZBTB8A
		PBX3
		IL6
		MTMR9
		ANP32D
		MVP
		MIR185
		BCL7C
		ADGRA2
		ZBTB14
		LSM7
		DYRK1B
		C1orf233
		VDR
		SLC35A4
		LGALSL
		STX3
		NAPA
		NDUFB10
		NUDT2
		TMBIM4
		PIK3R4
		PRKAR2B
		GIT1
		TUBA4A
		CCDC84
		FAM13C
		MYLIP
		H2AFJ
		GPR65
		NIP7
		TMEM155
		TUBB2A
		TTLL12
		RFC2
		TMEM65
		FDX1L
		SCFD2
		NCS1
		CCNL1
		IGSF10
		ELK1
		EAPP
		ATP5O
		IGHV1OR15-3
		RNF26
		SMARCD2
		BRIP1
		FAM136A
		RIN3
		AAMP
		NDUFAF2
		CLCN5
		FBXW5
		EVA1B
		MYO19
		ORMDL2
		FAM46A
		HPCAL1
		HINT2
		MOK
		ITPA
		AGPAT2
		CCDC144CP
		WDR35
		ETHE1
		GNPTAB
		PPP2R1A
		MICB
		KLHL12
		KHDRBS3
		VPS18
		LDB2
		PPIF
		SNX30
		LGALS9
		TTF1
		THNSL1
		DLX5
		PEBP1P2
		ITGA9-AS1
		SPATA20
		KCNK15
		EPM2A
		NOL6
		NIT1
		TMEM116
		FAM98C
		LRWD1
		DUT
		SLC25A19
		RTP4
		FLRT2
		LAS1L
		WRN
		DZIP3
		FLAD1
		ARHGAP44
		RAD51L3-RFFL
		USF1
		EIF4E3
		MLLT10
		COX7A1
		POLR3H
		RHBDL2
		MSRA
		SDHC
		RARG
		PPFIBP2
		STAT2
		DTL
		TMEM242
		SLC29A2
		CYTH3
		EXOG
		ORAI2
		INTS4
		GLRB
		USHBP1
		ZNF700
		RNF212
		OAF
		HHIP
		MEG3
		RASAL2
		DRAP1
		PARD6G-AS1
		MMD
		KCTD7
		RANGRF
		PLCD3
		NCAPH2
		FAM221A
		SLC39A11
		GCAT
		PDZK1
		UBIAD1
		CDC34
		TMEM55A
		TMEM150A
		SYT14
		SNRPD3
		HSD17B12
		TBC1D2
		CDCP1
		POLR2C
		GPM6B
		RNF130
		ENC1
		ABHD14A-ACY1
		CNPPD1
		LPCAT3
		ATP5C1
		SNX24
		MIF4GD
		RARS
		TUBGCP6
		MIOS
		GMDS
		KCTD12
		TMEM199
		TTC9C
		AGAP1
		IFT57
		THSD4
		TATDN1
		SNED1
		ING1
		MED22
		FAM120B
		LINC00633
		CEBPB
		METTL3
		ACOX2
		COA3
		ATIC
		APBB1IP
		FAM58A
		TOMM7
		EVA1C
		TTK
		DGCR2
		MARVELD2
		RASA3
		PGD
		ARHGEF10
		E2F3
		RPL26L1
		RAB43
		SLC25A48
		POC1B
		EIF3G
		AMD1
		PRKCA
		SPRR2E
		TNS2
		MAD2L2
		URM1
		STX4
		PISD
		CDKL1
		BOLA2B
		GPC1
		S100A13
		CMTM7
		ATP5G1
		PPIL6
		ERCC2
		PLSCR3
		C10orf11
		EXOC6
		WDR63
		PCIF1
		PTMAP3
		TP53TG5
		APBA1

## Sheet: 2b_25 vs 0
Supplementary Table 2b. Dysregulated genes comparing 25 mM glucose versus 0 mM glucose (fold change ±1.2, p-value < 0.05)
Group (glucose, mM)	Total	Gene Symbol
25 vs 0	643	RPL10P14
		SMARCD3
		POLR2G
		EDN1
		ECHS1
		RPS18
		HSD17B10
		LCORL
		ANGPTL5
		RPL19
		NIFK-AS1
		TRIB3
		TAF9B
		ATP5G2
		IZUMO4
		CCDC28B
		NSMCE2
		GOT1							§
		SLC12A8
		RRP7A
		C20orf27
		UFSP1
		LHFPL2
		RPS12P31
		BSN
		CNN1
		RWDD2A
		RPL35
		KPNA2
		SLC6A10P
		RAPGEF6
		WDR45
		MRPL52
		SLFN12
		SCUBE3
		HMGA1P2
		STK17A
		AVPR1B
		ALDH18A1
		C3
		HTR7P1
		PIN1
		FRMD5
		NTHL1
		RPS28
		RPL23AP2
		LAMP3
		FABP5
		RFX3
		SPPL3
		GCLM
		C4orf27
		NPM1
		ADAM32
		CRHBP
		USP42
		ZNF331
		ADAM23
		CEP120
		CCT8
		GOLGA6L3
		SNAPC1
		LDHB
		MRPS12
		FSIP1
		GMFG
		UQCC1
		PHLDA1
		CPEB1
		BTF3
		COX7A2
		SARS
		PDP1
		PEX16
		TEN1
		MOB4
		TBC1D3E
		PLA2R1
		MRPL15
		MAFA
		UQCRHL
		DRAM2
		SLC9A3R1
		AURKA
		SF3A3
		FHL1
		OSGEP
		PPP1R37
		DHFR
		C16orf62
		LOXL1
		IGSF8
		NT5C3B
		JADE1
		IDS
		PRPF39
		C6orf1
		PPARGC1A
		VIT
		LGALS7B
		PDAP1
		NCOA3
		IER3
		LDLRAD2
		SIRT2
		SEP12
		CNDP2
		PARK7
		EIF3D
		NOP10
		RPL23AP3
		PSMD8
		CACFD1
		TRAPPC2
		ATP5H
		GTF2IP1
		NUP85
		DCAF11
		KANK3
		ZNF414
		MSANTD3
		IL13RA1
		GPS1
		PPFIBP1
		BCL7A
		ATP6V1A
		GABRE
		PPID
		TCFL5
		RNF150
		NCKAP5L
		ITGA6
		SURF4
		SMS
		RPS26P43
		FAM199X
		PIM3
		RPL39
		RABGGTB
		SAYSD1
		KAT5
		FAM96A
		SLC7A11
		USMG5
		TUFM
		NR4A3
		BLOC1S5
		MT1P3
		TMEM5
		ZNF223
		SPNS1
		RPL27
		RPL24
		WDPCP
		C1orf220
		SP4
		PIGT
		MRPL37
		CLIC1
		GBP4
		NEK10
		CA12
		ARGLU1
		STH
		FAM92A1P2
		POLD4
		STMN1
		A1BG-AS1
		MYOCD
		SLC2A1
		HSD17B7P2
		SSR4
		TRPV1
		AVL9
		RFK
		ARHGAP8
		MYO1E
		GPR155
		IFT74
		ZNF548
		GREM2
		MDGA1
		BRI3BP
		DCST1
		GLO1
		METTL18
		MT1P1
		TRPM7
		INO80B
		RPLP0
		TMBIM1
		ATP5A1
		CENPE
		SLC35F5
		CRABP2
		PNPLA3
		PIGH
		RPL9P32
		SSBP3
		HDAC4
		TMEM182
		MIER2
		TTC36
		MPHOSPH10
		C5orf51
		CCNJ
		HDHD3
		TDRD3
		FTH1P15
		NDST3
		OSGIN1
		ST13P4
		SLC25A4
		MAML1
		FRG1
		ADAMTS15
		SDHAF2
		PIP4K2A
		ZNF706
		NCAM2
		UBA52P8
		CXCR3
		ARL4D
		PAPD7
		LBX2
		ST6GALNAC4
		SOGA3
		LRRC49
		DIABLO
		POU6F2
		NFE2L3
		BBS4
		CCNB1IP1
		GBP1P1
		SH3D21
		IARS
		NACA2
		FEZ1
		ARHGAP29
		EMP3
		SLC16A4
		TNFRSF21
		MRPS31
		STIP1
		PSMB4
		CCT3
		SLC3A2
		NOP14
		GSPT1
		PMPCB
		RBMX2
		KCMF1
		SYF2
		SPA17
		TNFRSF14
		RAB34
		CPLX2
		FAM50B
		GNG11
		CLCN3
		SLC25A6P1
		ODC1
		KIF13A
		OGFOD1
		SGCD
		DDX17
		FILIP1L
		L3HYPDH
		ZNF559-ZNF177
		SLC7A7
		LAMTOR4
		FBLN7
		PCYOX1L
		MKI67
		GLS
		IL4R
		RAPGEF5
		RBMXL2
		ZCCHC11
		RELB
		RPS27L
		PDIA6
		CDKN1A
		FBXL3
		FAM214B
		NONO
		RPL37A
		PPP1R11
		OLFML3
		IGKV1D-12
		DNAJC17
		TBC1D3K
		CENPI
		GTF2E2
		MRPS25
		RPL11
		IDH1
		PLEKHF1
		TIMM50
		STX1B
		COMMD3-BMI1
		C8orf49
		RFFL
		CWC15
		AGBL5
		PSMB3
		MT1A
		RAB10
		CTSO
		TXN2
		TSPAN4
		RPS12P2
		MLH1
		ALKBH6
		UBTF
		FBXO6
		WDR13
		C14orf2
		RSL1D1
		PSCA
		MT2A
		NFU1
		ALG1
		HINT1
		GOLGA6L17P
		ANKS3
		MRPS18B
		PTMAP1
		NEK2
		UQCRH
		COL12A1
		YPEL2
		VEGFB
		C1orf43
		PNP
		ST6GALNAC1
		WLS
		AFF3
		HLA-U
		GPAA1
		C3orf14
		SUPV3L1
		ADRA2C
		MYO1B
		RPL10A
		MIR26B
		ATP6V0D1
		PNKP
		SENP1
		NDUFA6
		SLC37A3
		GALK1
		ZNF347
		C19orf53
		GPNMB
		SLC25A26
		DIP2C
		RPL29
		SQSTM1
		ABHD4
		RAC2
		RPP40
		RPL9P7
		SHISA3
		TMEM45A
		MRPS34
		RERG
		RBM33
		DPP4
		CEACAM8
		FMO4
		THYN1
		HIST2H4A
		THOC2
		VAMP1
		LMLN
		MT1IP
		PRTFDC1
		CABP5
		PAK6
		SMARCB1
		NABP2
		SCIN
		MUC1
		SKP2
		GNG5
		RPL13AP20
		CSDE1
		ATP5B
		SECISBP2
		GPCPD1
		CACNG7
		PIGV
		TSEN15
		NIPSNAP1
		KNSTRN
		RPS27A
		RPS3
		SRPK3
		TCEAL8
		ZNF547
		TMEM217
		ZNF670
		ZNF311
		UFD1L
		THAP8
		MOG
		ARL4C
		ISOC2
		BBS10
		RNY4P13
		PUS1
		RBM19
		PLXNC1
		RPL32P34
		ZNF138
		KIAA0196
		RNF20
		PTP4A2P2
		CDPF1
		ATHL1
		ARHGAP28
		USP13
		ABCA8
		RPS2
		INO80E
		BNIP3
		SLC22A1
		CCNL2
		NHP2
		RRP36
		STARD3
		IFT22
		MFSD2A
		NEMP2
		MAGEA9B
		CNRIP1
		ANK2
		VEGFC
		RPS2P46
		GOLGA8A
		PCDHB2
		RPL8P2
		AVPI1
		EDNRB
		MRPL20
		TTC5
		ATP6AP1
		ZDHHC12
		MPP1
		ORAI1
		TSSK3
		APAF1
		ASCC2
		BABAM1
		VPS11
		KCNG2
		ACO1
		RBX1
		TMEM55B
		LRRC15
		SUMF2
		CDH6
		SLC12A9
		USP45
		THG1L
		NAPEPLD
		ESD
		PRDX5
		CDC20
		DFNB31
		RPSAP58
		MANEAL
		RPL6
		OSBPL6
		BCL2L13
		RPL30
		RPL37P2
		SENP3-EIF4A1
		PRR11
		ACTN2
		RNA5S9
		ATP5EP2
		RPL36AL
		KIF3B
		TRIM58
		GLMP
		HHAT
		HSP90AA1
		SH2D4A
		KIAA0040
		CLK1
		RPS15
		RIN1
		DTD1
		DHFRL1
		DDX19A
		GPR82
		PRKAA2
		BBS2
		CHCHD3
		RNF220
		TNC
		HIST2H2BC
		KRTAP5-1
		LINC00266-3
		NIFK
		CD59
		RNU5A-1
		FAP
		SCPEP1
		MRPL3
		POMP
		COX6B1
		MAP2K5
		NUP188
		SDCBP
		PCGF5
		RAP1B
		P2RY6
		NLRC5
		MTMR9LP
		LIFR
		PPME1
		CCDC53
		ZNF451
		BRI3
		SLC16A13
		TCAF2
		OSR1
		RALA
		NEMF
		RPL39P3
		RAB29
		LAMTOR1
		ESF1
		AKAP9
		SLC20A1
		TOP2A
		UBE2E1
		AVPR1A
		UBA52
		DGAT2
		HPRT1
		RAB3IL1
		SCARNA21
		PRR18
		FGFR1OP2
		FAM172A
		ASNS
		WBP2
		MLST8
		LDHC
		IKBKE
		GRN
		RPL27A
		STOML2
		INMT
		FAM86EP
		RCC2P7
		MSH2
		GDI2
		NSA2
		TSC22D4
		ERCC6
		SAP30BP
		ABHD11
		TMEM17
		UBA2
		FAM189A1
		ZSWIM7
		HLA-L
		C19orf24
		GLIPR1
		TBC1D10B
		KRT18P40
		ADH1B
		ANGPTL2
		HLA-B
		TMEM30A
		RPS7
		HNRNPA3
		TOR1AIP2
		ULK2
		CFB
		CIRBP
		SMA4
		CCDC171
		NDUFS5
		LYSMD1
		KIF20A
		EIF3K
		NUDT5
		ARRDC1
		ARPIN
		MT1H
		COL6A1
		HSD11B1
		KITLG
		AKR1C3
		CLUAP1
		MIR22HG
		F3
		CNIH3
		ZNF37A
		ALDH3B1
		SYNPO
		LMNA
		RBFA
		TEX30
		MGEA5
		OLA1
		ETV6
		SPRYD3
		PDIA4
		ALKBH3
		SLC14A1
		TFPI2
		RPS14
		ANP32B
		SCG5
		SH2D5
		SNAP91
		ARHGAP22
		MROH1
		TRIB2
		LCE4A
		SPANXN3
		C17orf51
		CTC1
		SLC27A5
		APP
		IFITM4P
		EEF1G
		FAM49B
		PTCH2
		VPS13B
		PFDN2
		LINC00310
		DPCD
		TTC30A
		NDUFB9
		SNRPD2

## Sheet: 2c_25 vs 5.5
Supplementary Table 2c. Dysregulated genes comparing 25 mM glucose versus 5.5 mM glucose (fold change ±1.2, p-value < 0.05)
Group (glucose, mM)	Total	Gene Symbol
25 vs 5.5	631	MSRB1
		ABRA
		CT47A9
		HSD17B2
		FAM214A
		TLN1
		GPSM2
		KCNA6
		FNBP1L
		SH3BP4
		SLC33A1
		ZNF131
		UPK1A
		TMEM42
		PNPT1
		COX15
		MAP3K3
		MRPL38
		EVC
		MTMR1
		DNAJC27-AS1
		KIAA1033
		ACSM3
		TBL3
		INTS6
		EED
		ZFP14
		GLUD1P7
		LTBP4
		RSU1P2
		C1orf174
		BBS7
		DHRS7
		RBPJ
		GRB2
		EP400
		ARL13B
		NAALADL1
		CHFR
		ZNF35
		LIMD1
		NLRP10
		EDRF1
		NBPF19
		RPL9P5
		PIP4K2B
		PRRC2B
		FAM204A
		DEPDC5
		SENP7
		APPBP2
		ATF1
		MFAP5
		CHI3L1
		CD300A
		DIDO1
		RARB
		SPACA6
		TPBG
		STAT5A
		FKBP4
		LONRF2
		PNPLA6
		TUBA3E
		LINC00486
		PIGF
		ACTR5
		2003-09-01
		ZNF425
		ACTG1P1
		SRP68P1
		DUBR
		IGLCOR22-1
		KIN
		MTG1
		CENPJ
		FOXL1
		NOXA1
		TMEM170A
		RAD1
		CXorf23
		TMEM241
		BVES
		KLF2
		DNAJC16
		SIX2
		ZNF271P
		UBALD1
		UBA52P5
		RABGEF1
		ZNF827
		GAB4
		KRT8
		RPL26P35
		SCN4B
		OSBPL3
		ETV7
		HERC6
		ACADVL
		XAF1
		FDX1
		C19orf47
		POM121L9P
		TCTA
		C6orf141
		OPN3
		NEGR1
		LGALS9B
		TLR5
		C11orf49
		SAFB2
		USP18
		KDM6B
		CCNDBP1
		MAPK7
		LST1
		FAM107B
		KCNAB1
		IL15RA
		FAM160A2
		SNCA
		ZNF514
		ZNF551
		SLC48A1
		CPNE9
		STX5
		BCL6
		NYAP1
		L3MBTL4
		ABHD18
		ZNF780B
		DHRS7B
		SGSM3
		KIF25-AS1
		FIGN
		ACTG1P17
		PIP5K1C
		FARS2
		GLTPD2
		NCOA6
		BEND5
		RBPJL
		ZMYND10
		MRFAP1
		TRIM16
		SERINC4
		GALNT10
		ATP2A3
		RECQL5
		ARMC2
		IGKV3-34
		TIMM8A
		AJAP1
		PCSK1N
		C3orf62
		NUP35
		CARHSP1
		INPP5F
		CASQ1
		ZNF676
		CTR9
		EIF2AK2
		SOGA1
		OBSL1
		BPGM
		TCF7L1
		MTRNR2L9
		BMF
		GRAMD1B
		FAM25BP
		PFAS
		IP6K2
		RCOR1
		HMGN2P5
		IGF2BP2
		AXL
		GIPC2
		USP15
		RPL39P18
		HMGN2
		WDFY3
		FTO
		SLC6A1
		SAMHD1
		DMXL2
		SERPINI1
		RPGRIP1L
		LRRC23
		ICMT
		BOK
		SUSD3
		RPL6P12
		FAM133DP
		PACS1
		KRTAP5-8
		DCLRE1A
		ATP1A4
		HERC2P3
		EYA3
		BLCAP
		YWHAEP7
		FAM71E1
		SLC39A13
		SKI
		ESCO1
		TTI1
		ABL1
		IGHV2OR16-5
		MCHR2
		CRIPAK
		PRDM10
		SLC30A1
		GZMB
		BRDT
		FUT11
		CYBB
		GPER1
		XPNPEP3
		LMBR1L
		TUBGCP4
		KRTAP5-3
		SPANXA1
		ST5
		FKBP15
		PDE10A
		UBE2V1P1
		HIST1H2BK
		RHOG
		ITGAX
		SETD1B
		CDK2
		OSBPL9
		ZER1
		ZNF26
		MICU2
		PHF8
		IQCF3
		TFPI
		CT47A10
		SMTN
		GAS1
		DGKA
		LCE3A
		SGSH
		TPTE
		TMEM243
		RNA5-8S5
		MB21D2
		ABHD17B
		CLIP3
		FAM71F2
		CTAG1B
		CDC23
		EHD1
		NBEAP1
		CA5B
		DGKE
		CEACAM19
		SSPN
		FAM168A
		FAM219B
		KLHL42
		MBP
		NCOA2
		TANGO6
		ECEL1P2
		PTPRJ
		KRTAP2-4
		DLC1
		SPRY4
		ELMSAN1
		MANSC1
		SHTN1
		LMCD1
		POM121B
		SIRT1
		CENPK
		IGSF6
		WRNIP1
		TLK2
		DNM1L
		ZNF2
		EIF1AD
		ITGA7
		CNOT3
		SORBS3
		COL11A1
		ARMC5
		TREM1
		TXLNB
		RSF1
		PEX12
		INADL
		HIST1H1C
		LIMK1
		HIST1H2BO
		WDR3
		2006-09-01
		TMEM88
		CCDC126
		ZBTB46
		EPM2AIP1
		RFC5
		HACD2
		MTFR1L
		TMOD3
		PBX2
		EHHADH
		TRIM5
		RPL23AP82
		ARFGAP1
		ZBTB40
		ALPL
		SMAD6
		TMEM206
		ZFAT
		RBMS1
		ZNF445
		RFX2
		ZNF224
		RNASEH1
		CDYL
		SMNDC1
		TSPAN11
		FAN1
		PTEN
		SLC28A3
		CA13
		ZNF783
		NBEAL1
		GLIS3-AS1
		CAPN3
		RDH13
		TXNDC15
		AP1G1
		GPR180
		DSP
		TRIM23
		SSH2
		C22orf46
		IRF2BP2
		L3MBTL2
		PKD1
		RPS23P7
		BTNL9
		RPS20P33
		FGF11
		ZSCAN30
		PSMA3
		ALKBH1
		TBK1
		SAXO2
		C7orf26
		FBXO22
		LAIR2
		JADE3
		SYT2
		RPS27AP2
		BTG1
		GYG2P1
		AMN1
		CT47A6
		CFAP61
		CTIF
		SULT1A4
		MYO1C
		C5orf15
		DTX3L
		C8orf4
		RPL34P31
		USP24
		LRRC37A2
		CLK2
		SLCO3A1
		TTYH3
		SPRTN
		KIF18B
		PLXNB1
		ZFAND4
		SFSWAP
		IGKV1D-32
		PRMT2
		TBC1D22B
		BCL2L2
		SCD5
		ATG4B
		ZNF641
		RPL7AP15
		MERTK
		ARMC8
		JAG1
		DMPK
		CALCA
		CXCL11
		SUN1
		MGC27345
		RPSA
		MID1
		KRTAP10-2
		ZNF441
		CSTF2T
		MAGEA9
		NLGN2
		IL17RE
		FBXO33
		ZBTB43
		EGFL7
		IP6K3
		TM2D3
		TARS
		FAM222B
		SYNGR2
		TXNRD2
		TTC24
		TAS2R19
		FZD7
		GATS
		TTLL7
		FURIN
		KIF20B
		TPTEP1
		FKBPL
		PDE8A
		INVS
		SAMD8
		UQCRB
		SAMD9L
		MMACHC
		RGS7
		MORN3
		NYNRIN
		KIAA1147
		SPIN4
		THOC1
		HSF4
		MAP6D1
		TBC1D3C
		AP5M1
		SIPA1L3
		SPEN
		RSAD1
		HMGN1P30
		NDUFAF7
		MRPS5P3
		ZNF546
		CT47A2
		NRG2
		ANKRD54
		ZBTB7A
		AGTR1
		RIMKLB
		USP2
		ANKRD36BP2
		MIR598
		DQX1
		C16orf52
		SERPINF2
		ZBTB39
		BEX4
		TBL2
		PIEZO1
		BHLHA15
		HSDL1
		LAMA5
		TMEM184B
		ZNF292
		ARNTL
		KCTD9
		ZBTB6
		SEPT7P2
		SURF2
		KLK15
		PVRL2
		SRSF8
		FOXK1
		MX2
		CASP3
		IGHV1OR15-1
		RNF213
		CNEP1R1
		ARPC2
		PPT2
		PSG9
		DUSP19
		BRD9
		FOSL2
		APIP
		ANKRD16
		COQ6
		MTRNR2L2
		DEDD
		MYD88
		PTPN1
		CT47A12
		EZH1
		NCKAP5
		IGHVIII-44
		TBCC
		SCARA5
		NFASC
		OR2A1-AS1
		PRSS12
		IFI6
		S100A4
		MSH5
		PLCB1
		MYRF
		BPTF
		FAM65B
		CERS5
		PIWIL4
		INA
		LINC00346
		GZMA
		STIL
		SPTLC2
		GIMAP7
		YIPF1
		GALK2
		HTT
		USP21
		ZKSCAN8
		CASC5
		PTPN21
		IFIT1
		CCL8
		HIST1H2AK
		GTF2IRD2
		ZKSCAN5
		TSHZ3
		SKP1P2
		SSH1
		CAMK2A
		FAM27C
		TMEM198B
		TRPM1
		ABCB10
		TMEM245
		SPRR2A
		RPL37P15
		C19orf12
		IGF1R
		EFEMP2
		TUBG1
		POU5F1P5
		FBXO41
		KIAA1456
		GLYR1
		ISG20
		CDKN2AIP
		MTRNR2L3
		SDHAF4
		TRIM39
		DBN1
		FAM26E
		FGFR1OP
		LOXL3
		SPRY3
		KMT2A
		HIF1AN
		FAM210A
		SLC46A1
		NIPA1
		OTUD7B
		LCE5A
		TSPAN1
		SUGP2
		TTYH1
		C18orf25
		RAVER2
		CT47A3
		NVL
		ACTG2
		PCDHB3
		MBIP
		CTBP2
		ACMSD
		DEAF1
		MIR668
		MIR409
		OR2T3
		SYNJ1
		KIAA2013
		ST3GAL3
		PPP2R2B
		ARHGEF17
		CRK
		FAM25G
		ZFHX3
		KLHL17
		SMIM15
		BCL3
		HIVEP3
		SIX1
		TLL1
		DUSP16
		CSN2
		DEFB123
		CARD19
		PPFIA4
		GTF3C1
		UBE3C
		ZHX1-C8orf76
		ATE1
		PRICKLE1
		ZBTB5
		B3GALNT2
		CLNS1A
		LARP4B
		CSRNP2
		SLC35G4
		SUPT7L
		CSF1R
		RPS20P1
		CLCF1
		PCED1B-AS1
		RPS6KC1
		FCHO2
		RPL5P33
		TARM1
		HIPK1
		C17orf47
		MARCH1
		STARD7-AS1
		GRAMD3
		UBXN2A
		INCENP
		TRMU
		KCTD1
		NRSN2
		OR52K2

## Sheet: 2d_5.5 vs 0 and 25 vs 0
Supplementary Table 2d. Dysregulated genes comparing 5.5 versus 0 mM glucose and 25 versus 0 mM glucose (fold change ±1.2, p-value < 0.05)
Group (glucose, mM)	Total	Gene Symbol
5.5 vs 0 and 25 vs 0	508	PCNXL3
		C10orf25
		GCSH
		PDCL3
		NHLRC3
		ESYT1
		MRPL10
		GDF15
		TPX2
		RDH10
		TPRG1L
		PAIP1
		SLC2A5
		DTNBP1
		KBTBD8
		C4orf22
		SOD2
		ERV3-1
		NDUFAF4
		RAB3IP
		ZNF852
		RPS5
		YEATS4
		DUS2
		FADS1
		PCYT2
		DHRS11
		RIOK1
		ACSL3
		NOL8
		IMPDH2
		MT1JP
		CLTA
		OGDH
		ABR
		NPC2
		SMUG1
		AP3M2
		GYPC
		PSMG4
		POLR1E
		PDE6C
		BTN3A1
		PCBP4
		BCL2
		ORAI3
		QPRT
		HLA-DRA
		MTMR14
		LAGE3
		ACOT7
		AFAP1L1
		PTGES
		COX10
		NEU1
		RHOBTB2
		AGTRAP
		ASAH1
		NOC3L
		FAM175A
		MYEOV2
		GOLGA8N
		LACTB2
		CYSTM1
		ASTE1
		OPA3
		ZNF805
		OPA1
		MT1G
		TMEM140
		PTGES3L-AARSD1
		POLD2
		SSRP1
		CCT4
		MTHFD1
		SCAMP3
		MRPS28
		RPL9P28
		FAU
		ALDH6A1
		SGF29
		FAM114A2
		C5
		LDLR
		SGK1
		PECR
		CASP1
		ZNF710
		FDFT1
		DOPEY2
		TALDO1
		SQLE
		TRIM63
		SAT2
		TRAPPC5
		ANO10
		CLIP2
		SC5D
		MVD
		ZFPL1
		RRAGC
		CDK4
		TYMS
		CPA4
		GEMIN6
		UQCRQ
		EPB41L3
		DHCR7
		PSMB8
		CRAT
		SREBF2
		LAMA1
		HNRNPCL1
		ENPP2
		MME
		VAT1
		FAM213A
		EIF3C; EIF3CL
		KRT34
		PHYH
		PLOD2
		RAB4B
		SLC25A39
		ABHD14B
		RPL36A-HNRNPH2
		NUDT16
		TMEM205
		LRRC39
		LRRFIP1
		HMGXB4
		PTTG1
		BLVRB
		PQLC3
		CD68
		CKS2
		EBP
		PES1
		PDE7B
		MMP11
		B3GALT2
		MIPEP
		HMGCR
		FAM21A
		FIG4
		GGH
		ASNA1
		PPP1R15A
		DYRK3
		TRMT1
		EMB
		TRAF6
		LMNB1
		PCDHB14
		PLD2
		NAMPT
		ACOT13
		PTGER2
		MT1E
		ACY1
		IGHV2-70
		PFKFB2
		FNIP2
		PSMB7
		FAM117A
		OXSM
		BLVRA
		CYB5B
		ARHGAP1
		MRPL46
		MAPKAPK3
		TMEM136
		DNPEP
		PRC1
		LGALS3
		SLC22A15
		DBI
		SLC2A6
		ARMC9
		LRP8
		FAHD2A
		CENPW
		DTYMK
		AKAP12
		HLA-DPB1
		RPL18A
		FARSA
		PIK3R2
		TRMO
		UXS1
		HSPE1
		MVK
		APLN
		KRT18
		RAB32
		MRPS36
		ARSD
		BZW2
		NSMCE1
		COA7
		DCPS
		MT1HL1
		SETD9
		NUP107
		INTS2
		MSMO1
		SNAPC2
		PCBD1
		MAN1B1
		LBHD1
		AZIN1
		ZNF106
		TBC1D7
		NHS
		LOX
		SLN
		TGFBR3
		CASKIN2
		AKR1C1
		ZNF32
		PUDP
		GSTZ1
		MRPS21
		UBE2D4
		CENPB
		USP5
		IGBP1
		CSTB
		CRYL1
		CCBE1
		WARS2
		SBSN
		LCAT
		NHSL2
		ST6GAL1
		NSMAF
		HMGCS1
		TMEM192
		SFXN4
		HIST2H2AB
		LPIN1
		PMP22
		P2RX7
		KIAA0101
		HIST1H2BH
		TMTC1
		ETV1
		MYO1D
		BHLHE41
		KAZN
		PEBP1
		LY96
		TMEM147
		INSIG1
		GGT5
		SLC38A11
		PPP1R7
		GNPTG
		NCR3LG1
		METTL1
		BCL2L12
		TNIK
		DHCR24
		HPN
		POLR2L
		PLAU
		TSTA3
		RENBP
		RASSF3
		HMGB3
		SMDT1
		NDUFAF3
		USF2
		KLHDC4
		RPL36A
		FASN
		MAP3K5
		SLC22A18
		CLDN11
		ACACA
		MTHFR
		ACAT1
		NDUFA11
		ZNF397
		MDH1
		SLC25A1
		HIST1H2AE
		SLC25A5
		MRPL24
		MGST3
		PI4KA
		GNPDA1
		STEAP3
		PQBP1
		PGAP2
		NUTM2D
		MRAP2
		TNFRSF11B
		TTLL1
		CENPH
		DCLK1
		COMMD7
		SPICE1
		METRN
		SNRPF
		TMEM261
		PRDM4
		MMAB
		EMC3
		SLC7A14
		NT5C
		MT1M
		TP53INP2
		SMYD5
		FADS2
		SCRG1
		RPL22L1
		PPTC7
		HDAC9
		IFIT2
		CORO1B
		SMIM8
		OXCT1
		SLC43A3
		STEAP4
		FABP3
		CDADC1
		TFPT
		KIAA1217
		RAB27B
		CTSS
		RAPGEF1
		ACKR4
		HSF2BP
		MRPS33
		STC1
		AIM1
		HLA-DPA1
		CWF19L1
		PLA2G4A
		PPP1R3B
		CARS2
		HLA-A
		DOLPP1
		CYC1
		FER1L4
		MAN1C1
		RAB33A
		SPATA6
		MYH11
		NUDT14
		CYTH2
		PRPS1
		HEXB
		POMGNT1
		GALM
		CRLF1
		OSTM1
		CLCN7
		ABCB5
		AGFG2
		GBA
		EIF3F
		STAT6
		TUBB3
		SCARB1
		PLOD3
		ARRDC4
		RPS6KB2
		EXOSC5
		TXNDC16
		PUS10
		TXNIP
		SLC7A8
		ADA
		ZNF521
		FOXA3
		TAF6L
		TLR3
		CMAHP
		CPT2
		NSDHL
		LSS
		ACSS2
		HSD3B7
		DNAJC6
		ARHGAP31
		UBXN8
		MOXD1
		ADGRD1
		FAM195B
		COMMD4
		ATP6V1B2
		PTGDS
		SERINC5
		SPATA25
		DMKN
		DNASE2
		ADAMTS1
		MCOLN1
		FOXRED2
		YBEY
		UQCC2
		TPP1
		CYGB
		ENPP5
		EIF4A1
		GSTK1
		MAGI2
		ATP6V1H
		DDIT3
		SPG21
		PLA2G15
		C14orf1
		TNFSF13B
		SYS1
		PABPC4
		ACAT2
		SLC43A1
		HADH
		RPAIN
		RPA1
		IDI1
		ELOVL6
		MDK
		METRNL
		SIL1
		MRPS23
		DNPH1
		ICAM1
		ALDH1A1
		BCL2L1
		NOB1
		ELOF1
		HMGCL
		CTSL
		SLC25A6
		CRYZ
		SORD
		SETDB2
		GPN1
		SLC25A33
		FAH
		BTN3A3
		CYP51A1
		GDF5
		FAM43A
		ARMCX6
		UBXN1
		ERF
		SALL4
		CD320
		HLA-DMA
		GPR137
		CIZ1
		PDK1
		ZFYVE21
		HLA-DRB1
		AMOTL1
		MTSS1
		PEMT
		GBAP1
		MORC4
		GSTO1
		P2RX4
		RGS10
		MCM6
		TMEM258
		GPX3
		ZNF77
		NOV
		RRAGD
		ITGB3
		ABLIM3
		MORN2
		ADAMTS10
		MFSD5
		ZNF330
		DLAT
		TMEM119
		NDUFA10
		AHNAK2
		TOE1
		RELN
		HMGA1
		ANXA4
		ZKSCAN7
		PPP1R3G
		CDKN3
		NCAPG
		CUTA
		NDC1
		FAM180A
		FDPS
		CALML6
		TAS2R20
		GALNT16
		FOSL1
		NPC1
		COL6A6
		ALDH9A1
		B3GAT3
		TRAP1
		PEPD
		CENPF
		MAMLD1
		PSMB9
		SPOCD1
		SPEF2

## Sheet: 2e_25 vs 0 and 25 vs 5.5
Supplementary Table 2e. Dysregulated genes comparing 25 versus 0 mM glucose and 25 versus 5.5 mM glucose (fold change ±1.2, p-value < 0.05)
Group (glucose, mM)	Total	Gene Symbol
25 vs 0 and 25 vs 5.5	272	MT1B
		ZNF799
		GAS5
		PAK1
		TOP1MT
		COPRS
		RPL7AP31
		TBC1D3H
		ZNF718
		C5AR1
		ZNF623
		TRIQK
		PDCD5
		ALDOC
		ANLN
		FAM63B
		ALDH3A2
		ANKRD6
		CD38
		HYOU1
		ENOSF1
		MLF1
		C2orf44
		PKD1P5
		FGF6
		LIN52
		MIR885
		KDELC1
		ZNF70
		OLFML2A
		ATP7B
		BMP6
		FAM71F1
		HMGN2P15
		FMN1
		TIPIN
		IGHVIII-51-1
		COG4
		FRMPD4
		GNRH1
		TBC1D3B
		KCNH4
		NTN4
		MST1P2
		PRRT1
		PLEKHM3
		MED25
		HYPK
		WBP11
		ATXN7
		ARHGAP26
		TRHDE
		TPD52L1
		MAS1
		TINAGL1
		APEX1
		TBC1D3L
		ABHD16B
		RPS4Y1
		TMEFF2
		RNU5D-1
		SNRPGP2
		LAMA3
		NAA40
		LILRA5
		CRLF3
		TBC1D3
		RPS10P2
		IGFBP5
		COLEC12
		KCNQ1
		RPS27P29
		ACER3
		GRAMD1C
		CCDC167
		ZNF775
		RPL18P13
		GLYCAM1
		CFAP36
		KMT2D
		RPL41P5
		PIK3C2B
		PA2G4P3
		HAUS1
		CCDC3
		PLCB4
		RTN2
		C19orf18
		SCG2
		NBEA
		TBC1D3G
		P3H2
		ZNF213-AS1
		RPL34P34
		KLF5
		TACSTD2
		RPL23AP73
		RPL36AP33
		ZNF423
		CCDC136
		SNORD113-6
		HIST1H2AC
		DBIP1
		KIAA0895
		SLC15A3
		HBB
		SRC
		FTH1P3
		RAB11FIP1
		DLGAP5
		KRT19
		NDUFB11
		ZDHHC21
		RPL23P8
		ANKRD13A
		HNRNPA1P6
		UPRT
		SLC2A4RG
		N4BP1
		HELZ
		TET1
		ANXA2P1
		SERF2
		IFIH1
		SNX8
		AZI2
		SARNP
		ANO8
		PTMAP6
		TGFB1I1
		RPS12P18
		ERRFI1
		ANKDD1B
		PDK3
		SPTBN4
		ATP6V0E2
		CWF19L2
		MAP7D1
		RMND1
		ARSJ
		ZNF780A
		TMEM130
		MYL4
		C1R
		C17orf67
		SERPINA6
		SDHB
		MFSD6
		TAS2R10
		AMBP
		TGM2
		PKD2
		HRK
		EPHA2
		ZNF274
		ADGRG3
		DPRXP4
		ATP8B2
		BTF3P11
		MRPL33
		ACRC
		ATP1B1
		CLEC2B
		RPL17P26
		RPS4X
		REC8
		AKR1C2
		CLDN7
		RDH5
		C1orf21
		HECTD4
		LLGL1
		NRBP1
		IL13RA2
		MYPN
		MTRNR2L5
		RPL22P19
		SPHK1
		SHPRH
		NPR3
		SIPA1L1
		AK4P1
		C1orf52
		RPL19P12
		RPL23AP76
		SNX2
		RPL7P50
		PFKFB3
		BMP4
		KLC3
		TMEM106A
		ZNF653
		BRINP1
		PRKAG2
		PUS7L
		MAP3K1
		SLC9B2
		MGARP
		PSME1
		ISYNA1
		THAP2
		PDGFRL
		CRYBB2P1
		PPP1R12B
		SACS
		HSPE1-MOB4
		RPL21P131
		CYP4X1
		TGFB3
		GRASP
		PCDHGB8P
		ATAD2
		RPL7P4
		ANAPC2
		ID4
		RPS12P28
		RASGRP1
		TIMM10
		TRIM13
		ZFC3H1
		CKAP2
		DPH2
		CD63
		ADGRL3
		NAV1
		RPL39P25
		JAM2
		CORIN
		TM2D2
		CYCSP52
		MON2
		WDHD1
		MRPL40
		SHFM1
		EID3
		SETSIP
		ITM2A
		SURF6
		PA2G4
		ACER2
		CCDC61
		RNU5B-1
		GNA14
		ANGEL2
		SMG6
		CEP295NL
		CXCL5
		RPS27P15
		MYCBP
		DDX58
		ZNF443
		ABCA7
		PRR12
		RPL36AP26
		BTF3P5
		PPIE
		SGCE
		SAMD9
		FASTKD1
		DCTD
		CASQ2
		SSBP1
		GEM
		ATG16L1
		FAM155B
		SLC52A2
		RPL9P3
		SRF
		KAT6B
		IFI44
		GNG5P3
		GOLGA8B

## Sheet: 2f_25 vs 5.5 and 5.5 vs 0
Supplementary Table 2f. Dysregulated genes comparing 25 versus 5.5 mM glucose and 5.5 versus 0 mM glucose (fold change ±1.2, p-value < 0.05)
Group (glucose, mM)	Total	Gene Symbol
25 vs 5.5 and 5.5 vs 0	281	TFIP11
		CNTNAP1
		DDT
		AEN
		NTRK1
		PEBP4
		DHX35
		NUTM2B
		NUDT17
		RCL1
		SLC25A14
		PUF60
		UTS2B
		KATNB1
		KRTAP5-2
		MGAT4B
		FOXM1
		USP14
		MIR378A
		MRGPRD
		MFSD11
		PPM1K
		COX8A
		AVEN
		PTPN5
		ZNF728
		POU6F1
		GCA
		LTBR
		ANKLE2
		TNFSF12
		KRT17
		ALYREF
		OSBPL10
		GRWD1
		R3HDM2
		DSTYK
		HPS1
		KCTD13
		HSPA2
		DPP7
		DGAT1
		SUSD6
		SLC29A3
		TGIF2
		H2AFY2
		SLC16A2
		PRKDC
		ZCCHC10
		RRAS
		IGKV2D-18
		ITIH3
		CD79B
		PPDPF
		APTX
		EPSTI1
		HSD17B7
		TMC6
		SF3B2
		BCAR3
		C2orf69
		SENP3
		ARSA
		TMEM62
		FKTN
		MOCS1
		ARHGDIB
		CACNA1C
		IGHV5-51
		POLR3A
		EIF2B4
		MRAS
		SCAMP4
		TBCE
		TSC1
		ANKH
		UNC5C
		BCR
		ZNF786
		ALG1L2
		NAAA
		RNU6ATAC
		TTL
		WDR77
		GLIS3
		DBNDD1
		UBXN11
		RAB4A
		ACSL1
		TCAP
		KLHL18
		TAF11
		DNM2
		RNF111
		NPLOC4
		PRAMEF6
		LRSAM1
		CHCHD10
		NFS1
		TMUB1
		SEPT7P1
		GOSR2
		BFSP1
		HERC5
		VTRNA1-1
		RNH1
		BICD2
		TMEM41A
		CYCSP39
		TRAF3IP3
		CAT
		MARCH4
		POM121L8P
		ZNF660
		GJC1
		RAP2C
		PER1
		PCDHGC3
		ATRNL1
		LMF2
		C5orf22
		C16orf70
		UBAP2
		DENND6B
		FAM20C
		TSPAN17
		PARP9
		MIEN1
		SLC4A4
		ACOT8
		FAM101B
		PIM2
		PYCARD
		HYAL1
		ZBED5
		IFIT3
		IGHV3OR16-10
		CLPB
		RPTOR
		HIVEP1
		TAF5L
		TRAF3IP2
		FBXL12
		CCDC110
		MTM1
		HLTF
		KLF11
		FLVCR1
		KIAA0141
		MAN2A2
		ZNF197
		TSSC1
		ZNF513
		ATP6V0B
		GEMIN8
		ARMCX5
		CYP21A1P
		ZNF574
		SPRYD4
		CHEK1
		GNG10
		NEFM
		PI4K2A
		CLP1
		GATAD2A
		PIH1D1
		EHMT2
		MAU2
		TANC1
		LPXN
		KCTD5
		ZNF410
		TMEM8A
		ZC3HAV1
		NOTCH2NL
		FES
		C11orf71
		NPRL3
		TMEM8B
		BOLA2
		HLA-DMB
		ANGEL1
		B4GALT6
		ASIC1
		TCTN1
		PDK2
		STX11
		SCGB1D4
		CNNM4
		ARMCX5-GPRASP2
		AGPAT4
		NAA10
		ZNF644
		CENPBD1
		CRTC2
		MADD
		QRFP
		DCAF7
		RCAN3
		SPRR1A
		COX4I2
		KEAP1
		TYRO3
		AIP
		MB21D1
		TBX15
		DROSHA
		IVD
		TMEM154
		PSTPIP2
		ZNRF2P3
		C9orf64
		TBL1X
		SPATA31D5P
		ZC3H7B
		ZNF580
		SAP130
		UBE2S
		ERP29
		STX1A
		RNFT1
		ZNF229
		SLC2A12
		ZNF699
		PSORS1C1
		SORBS1
		ETFDH
		IGK
		SEC24C
		IRF2BP1
		TSEN2
		YWHAEP1
		DAB2IP
		FNDC5
		ENSA
		EDDM3A
		COL2A1
		ENDOD1
		HECTD3
		PATZ1
		MICAL3
		DNAJC28
		FOXF1
		SH2B3
		ACAD10
		LDLRAD3
		ATP6V1G1
		IGKV3D-20
		MAP2
		C2CD2
		KLHL29
		ACTB
		LYNX1
		TM7SF3
		OSCP1
		PLEKHA8
		INAFM1
		TCEB2
		ME3
		FABP4
		TMEM126B
		UNC93B1
		NES
		TMTC4
		ULK3
		KIAA0430
		PGLS
		RSC1A1
		PRDM15
		CHN1
		CASP2
		NOTCH3
		ONECUT2
		CALHM2
		CSAG3
		PLXDC1
		BAX
		TTC7B
		TCEAL1
		SLC2A11
		WDSUB1

## Sheet: 2g_All groups
Supplementary Table 2e. Dysregulated genes comparing all glucose concentrations (fold change ±1.2, p-value < 0.05)
Group (glucose, mM)	Total	Gene Symbol
All groups	25	RPL7A
		RPL39P38
		OAS1
		MT1DP
		HAS2
		CTSK
		RBM3
		RPL7P2
		MMP1
		HAS3
		OAS2
		TMEM97
		MX1
		SUCLG2
		FAM129A
		SCD
		MT1X
		DPH5
		HTR2B
		TIMM9
		MT1L
		IFI44L
		FBL
		DKK1
		PTGIS
