# Supplementary material for: Hypotaurine Reduces Glucose‐Mediated Vascular Calcification
Source: Acta Physiol (Oxf). 2025 Jul 7;241(8):e70075. doi: 10.1111/apha.70075 (PMC12230643; doi:10.1111/apha.70075)
Supplement: Supplementary file 2 — Table S1. TaqMan probes used for real‐time PCR. Table S2. Differentially expressed genes according to transcriptomics analysis in primary human coronary artery smooth muscle cells treated with different glucose concentrations for 3 days. Fold change ±1.2, p < 0.05. Excel file. Table S3. Pathway overrepresentation analysis of the differentially expressed genes between 0 vs. 25 mM glucose treatment in calcified human coronary artery smooth muscle cells (ConsensusPathDB). Table S4. Metabolites identified in the cell and supernatant of primary human coronary artery smooth muscle cells according to metabolomics analysis. Fold change ±1.2, p < 0.05. Excel file. Table S5. Differentially expressed metabolites according to metabolomics analysis in primary human coronary artery smooth muscle cells and supernatant treated with different glucose concentrations for 3 or 5 days. Fold change ±1.2, p < 0.05. Excel file. Table S6. Pathway overrepresentation analysis of differentially expressed metabolites (fold change ±1.2, p < 0.001) between 0 and. 25 mM glucose in the supernatant of calcified cells at day 3 (MetaboAnalyst). Table S7. Pathway overrepresentation analysis of differentially expressed metabolites (fold change ±1.2, p < 0.001) between 0 and 25 mM glucose in the supernatant of calcified cells at day 5 (MetaboAnalyst). Table S8. Pathway overrepresentation analysis of differentially expressed metabolites (fold change ±1.2, p < 0.001) between 0 and 25 mM glucose in calcified cells at day 3 (MetaboAnalyst). Table S9. Pathway overrepresentation analysis of differentially expressed metabolites (fold change ±1.2, p < 0.001) between 0 and 25 mM glucose in calcified cells at day 5 (MetaboAnalyst). [file APHA-241-e70075-s001.zip › Heuschkel et al. _Hypotaurin_Supp Table 4.xlsx]

## Sheet: Suppl Table 4
Supplementary Table 4. Metabolites identified in the cell and supernatant of primary human coronary artery smooth muscle cells according to metabolomics analysis. Fold change ±1.2, p-value < 0.05.

## Sheet: 4a_Cells
Supplementary Table 4a. Metabolites identified in cells (fold change ±1.2, p-value < 0.05).
Group	Total	Metabolite
Cells	184	glycosyl-N-stearoyl-sphingosine (d18:1/18:0)
		1-palmitoleoyl-2-linoleoyl-GPC (16:1/18:2)*
		leucylalanine
		glutathione, oxidized (GSSG)
		histidine methyl ester
		N-acetylcysteine
		1-palmitoyl-2-linoleoyl-GPC (16:0/18:2)
		phenylalanylalanine
		ophthalmate
		oleoyl ethanolamide
		isovalerylcarnitine (C5)
		sphingomyelin (d18:2/14:0, d18:1/14:1)*
		phosphoenolpyruvate (PEP)
		ceramide (d18:1/14:0, d16:1/16:0)*
		3'-dephospho-CoA-glutathione*
		adenosine
		1,2-dilinoleoyl-GPC (18:2/18:2)
		1-(1-enyl-palmitoyl)-2-arachidonoyl-GPE (P-16:0/20:4)*
		pyridoxal phosphate
		1-palmitoyl-2-docosahexaenoyl-GPC (16:0/22:6)
		N-palmitoyl-sphinganine (d18:0/16:0)
		uridine 5'-diphosphate (UDP)
		N-acetyl-aspartyl-glutamate (NAAG)
		ceramide (d18:2/24:1, d18:1/24:2)*
		inositol trisphosphate
		N-stearoyl-sphingosine (d18:1/18:0)*
		1-myristoyl-2-palmitoyl-GPC (14:0/16:0)
		2-aminoadipate
		CMP
		tiglyl carnitine (C5)
		stearoylcarnitine (C18)
		sedoheptulose-7-phosphate
		1-arachidonoyl-GPE (20:4n6)*
		valylglycine
		myristoylcarnitine (C14)
		1-(1-enyl-palmitoyl)-2-oleoyl-GPE (P-16:0/18:1)*
		leucylglycine
		adenosine 3',5'-cyclic monophosphate (cAMP)
		valylleucine
		linoleoylcarnitine (C18:2)*
		1-myristoyl-2-arachidonoyl-GPC (14:0/20:4)*
		1,2-dipalmitoyl-GPE (16:0/16:0)*
		sphingomyelin (d18:2/23:1)*
		cytidine triphosphate
		S-adenosylhomocysteine (SAH)
		1-palmitoyl-2-gamma-linolenoyl-GPC (16:0/18:3n6)*
		azelate (C9-DC)
		prolylglycine
		creatine phosphate
		sphingomyelin (d18:1/22:2, d18:2/22:1, d16:1/24:2)*
		1-(1-enyl-stearoyl)-2-arachidonoyl-GPE (P-18:0/20:4)*
		gamma-glutamylcysteine
		putrescine
		myristoyl dihydrosphingomyelin (d18:0/14:0)*
		N-acetylaspartate (NAA)
		3-phosphoglycerate
		cytidine diphosphate
		glutaminylleucine
		glycosyl-N-palmitoyl-sphingosine (d18:1/16:0)
		glycylisoleucine
		AMP
		1-stearoyl-2-oleoyl-GPE (18:0/18:1)
		1-stearoyl-2-oleoyl-GPS (18:0/18:1)
		CoA-glutathione*
		5-methylthioadenosine (MTA)
		1,2-dioleoyl-GPE (18:1/18:1)
		sarcosine
		laurylcarnitine (C12)
		3'-dephospho-acetyl-CoA
		phenylalanylglycine
		sphingomyelin (d18:1/19:0, d19:1/18:0)*
		dihydroxyacetone phosphate (DHAP)
		phosphopantetheine
		myristoleoylcarnitine (C14:1)*
		(S)-3-hydroxybutyrylcarnitine
		sphingosine
		5-(2-Hydroxyethyl)-4-methylthiazole
		pelargonate (9:0)
		sphingomyelin (d18:1/20:1, d18:2/20:0)*
		nisinate (24:6n3)
		2-palmitoleoyl-GPC* (16:1)*
		N-acetylputrescine
		margaroylcarnitine (C17)*
		beta-alanine
		sphingomyelin (d18:0/18:0, d19:0/17:0)*
		acetyl-CoA
		1-stearoyl-2-arachidonoyl-GPS (18:0/20:4)
		1-oleoyl-2-arachidonoyl-GPE (18:1/20:4)*
		1-(1-enyl-palmitoyl)-2-linoleoyl-GPE (P-16:0/18:2)*
		1-arachidonoyl-GPI* (20:4)*
		1-(1-enyl-stearoyl)-2-oleoyl-GPE (P-18:0/18:1)
		ceramide (d18:1/17:0, d17:1/18:0)*
		threonylphenylalanine
		(N(1) + N(8))-acetylspermidine
		(R)-3-hydroxybutyrylcarnitine
		1-stearoyl-2-arachidonoyl-GPE (18:0/20:4)
		leucylhydroxyproline*
		argininosuccinate
		succinylcarnitine (C4-DC)
		1-oleoyl-GPS (18:1)
		O-methyltyrosine
		guanosine 5'-diphospho-fucose
		FAD
		1-(1-enyl-oleoyl)-2-oleoyl-GPE (P-18:1/18:1)*
		pyridoxamine phosphate
		tetradecadienoate (14:2)*
		glutamate, gamma-methyl ester
		spermine
		spermidine
		nicotinamide ribonucleotide (NMN)
		1-palmitoyl-GPI* (16:0)
		1-stearoyl-2-docosahexaenoyl-GPE (18:0/22:6)*
		decanoylcarnitine (C10)
		1-palmitoyl-2-docosahexaenoyl-GPE (16:0/22:6)*
		glutathione, reduced (GSH)
		NAD+
		2-dimethylaminoethanol
		S-nitrosoglutathione (GSNO)
		lactosyl-N-palmitoyl-sphingosine (d18:1/16:0)
		methylphosphate
		guanosine 5'-triphosphate
		ADP
		5-aminovalerate
		cysteinylglycine
		guanine
		S-methylglutathione
		6-phosphogluconate
		3-phosphoserine
		N-acetylasparagine
		palmitoyl-sphingosine-phosphoethanolamine (d18:1/16:0)
		4-hydroxyglutamate
		hydroxypalmitoyl sphingomyelin (d18:1/16:0(OH))
		3'-dephosphocoenzyme A
		isoleucylglycine
		N-palmitoyl-sphingadienine (d18:2/16:0)*
		1-oleoyl-2-linoleoyl-GPC (18:1/18:2)*
		N-palmitoyl-sphingosine (d18:1/16:0)
		valylglutamine
		guanosine
		5-dodecenoylcarnitine (C12:1)
		myristoleate (14:1n5)
		CDP-choline
		3'-phosphoadenosine 5'-phosphosulfate (PAPS)
		methyl glucopyranoside (alpha + beta)
		5-phosphoribosyl diphosphate (PRPP)
		Isobar: hexose diphosphates
		5'- GMP
		1-palmitoyl-2-oleoyl-GPE (16:0/18:1)
		S-(1,2-dicarboxyethyl)glutathione
		1-(1-enyl-palmitoyl)-2-palmitoleoyl-GPC (P-16:0/16:1)*
		UMP
		sphinganine
		thiamin diphosphate
		uridine 5'-triphosphate (UTP)
		sphingadienine
		alpha-tocopherol
		S-adenosylmethionine (SAM)
		ATP
		1-(1-enyl-palmitoyl)-GPC (P-16:0)*
		1-oleoyl-2-docosahexaenoyl-GPE (18:1/22:6)*
		phosphoethanolamine (PE)
		pentadecanoylcarnitine (C15)*
		NADH
		1-oleoyl-GPI (18:1)
		palmitoleoylcarnitine (C16:1)*
		thiamin monophosphate
		N-acetylglucosaminylasparagine
		nicotinamide riboside
		adenine
		N-oleoyltaurine
		1-(1-enyl-palmitoyl)-2-palmitoyl-GPC (P-16:0/16:0)*
		1-palmitoyl-2-arachidonoyl-GPE (16:0/20:4)*
		FMN
		UDP-glucuronate
		CoA
		isoleucylhydroxyproline*
		palmitoyl ethanolamide
		pantetheine
		1-stearoyl-GPS (18:0)*
		1-(1-enyl-palmitoyl)-2-arachidonoyl-GPC (P-16:0/20:4)*
		hexadecasphingosine (d16:1)*
		CDP-ethanolamine
		hydroxy-N6,N6,N6-trimethyllysine*
		1-oleoyl-2-linoleoyl-GPE (18:1/18:2)*

## Sheet: 4b_Supernatant
Supplementary Table 4b. Metabolites identified in the supernatant (fold change ±1.2, p-value < 0.05).
Group	Total	Metabolite
Supernatant	154	5-hydroxyhexanoate
		N1-methylinosine
		2-aminoheptanoate
		margarate (17:0)
		p-cresol glucuronide*
		taurolithocholate
		4-methoxyphenol sulfate
		linolenate (18:3n3 or 3n6)
		1-methyl-5-imidazoleacetate
		betaine
		3-hydroxyhexanoate
		7-methylguanine
		aconitate [cis or trans]
		caprate (10:0)
		13-HODE + 9-HODE
		octadecenedioate (C18:1-DC)
		glycocholenate sulfate*
		hexadecenedioate (C16:1-DC)*
		erucate (22:1n9)
		5-methylcytidine
		N-acetyl-1-methylhistidine*
		3-methyl-2-oxobutyrate
		2-hydroxypalmitate
		indole-3-carboxylate
		alpha-hydroxyisocaproate
		homostachydrine*
		4-chlorobenzoic acid
		N-acetylglycine
		anserine
		N-acetylkynurenine (2)
		S-(3-hydroxypropyl)mercapturic acid (HPMA)
		maltol
		2-aminophenol sulfate
		isobutyrylglycine (C4)
		imidazole lactate
		N6-succinyladenosine
		glycolithocholate
		thymine
		5-methylthioribose
		3-indoleglyoxylic acid
		2-hydroxy-3-methylvalerate
		N6-methyladenosine
		alpha-ketoglutaramate*
		6-oxopiperidine-2-carboxylate
		1-ribosyl-imidazoleacetate*
		3-phenylpropionate (hydrocinnamate)
		picolinate
		N-formylanthranilic acid
		4-hydroxyphenylacetate
		3-hydroxylaurate
		3-hydroxy-3-methylglutarate
		2'-O-methylcytidine
		4-vinylphenol sulfate
		riboflavin (Vitamin B2)
		hydroxyasparagine
		taurochenodeoxycholate
		2'-O-methyluridine
		chenodeoxycholate
		glucose
		2-hydroxystearate
		imidazole propionate
		phenylacetate
		7-HOCA
		5-dodecenoate (12:1n7)
		hydroquinone sulfate
		3-sulfo-L-alanine
		retinol (Vitamin A)
		pyridoxate
		hippurate
		glycocholate
		3-indoxyl sulfate
		2-methylbutyrylglycine (C5)
		2,6-dihydroxybenzoic acid
		sulfate*
		6-hydroxyindole sulfate
		taurodeoxycholate
		S-methylmethionine
		octadecadienedioate (C18:2-DC)*
		N-acetyltryptophan
		N-L-formylkynurenine
		docosapentaenoate (n6 DPA; 22:5n6)
		5-methyluridine (ribothymidine)
		N6-acetyllysine
		2-oxoarginine*
		3-hydroxyoctanoate
		3-sulfinovaline
		octadecanedioate (C18)
		methyl-4-hydroxybenzoate sulfate
		indoleacetate
		xanthine
		caproate (6:0)
		vanillactate
		4-hydroxyhippurate
		phenyllactate (PLA)
		thyroxine
		stearate (18:0)
		guanidinosuccinate
		5-hydroxyindoleacetate
		N6-carboxymethyllysine
		valerylcarnitine (C5)
		indolelactate
		glycerophosphoserine*
		cis-4-decenoate (10:1n6)*
		butyrylglycine (C4)
		3-hydroxydodecanedioate*
		N-acetyl-beta-alanine
		N-acetylcarnosine
		pantoate
		1-methylguanidine
		alpha-CEHC sulfate
		N-carbamoylaspartate
		guanidinoacetate
		(2 or 3)-decenoate (10:1n7 or n8)
		1,5-anhydroglucitol (1,5-AG)
		citrulline
		N-acetylisoleucine
		3-hydroxydecanoate
		cystine
		N-acetylphenylalanine
		alpha-hydroxyisovalerate
		catechol sulfate
		linoleate (18:2n6)
		succinate
		3-hydroxyhippurate
		kynurenate
		2-naphthol sulfate
		tetradecanedioate (C14)
		streptomycin
		4-methylcatechol sulfate
		cysteine s-sulfate
		glycochenodeoxycholate
		1-linoleoyl-GPC (18:2)
		caprylate (8:0)
		alpha-ketoglutarate
		2-methylserine
		2-hydroxy-4-(methylthio)butanoic acid
		fucitol
		allantoic acid
		dimethylglycine
		N-acetyltyrosine
		alpha-ketobutyrate
		2-hydroxyhippurate (salicylurate)
		glycerate
		quinolinate
		gamma-glutamylglycine
		N,N-dimethyl-5-aminovalerate
		pregnenetriol sulfate*
		taurocholenate sulfate*
		gamma-glutamyltryptophan
		N6,N6-dimethyllysine
		cysteinylglycine disulfide*
		1-methyl-4-imidazoleacetate
		o-Tyrosine
		taurocholate

## Sheet: 4c_Cells and Supernatant
Supplementary Table 4c. Metabolites identified in the cells and supernatant (fold change ±1.2, p-value < 0.05).
Group	Total	Metabolite
Cells and supernatant	233	hypotaurine
		glycerophosphoglycerol
		gamma-glutamylisoleucine*
		cystathionine
		urea
		sphingomyelin (d18:2/23:0, d18:1/23:1, d17:1/24:1)*
		eicosapentaenoate (EPA; 20:5n3)
		2'-deoxycytidine
		pipecolate
		glycine
		palmitoyl sphingomyelin (d18:1/16:0)
		isovalerate (C5)
		docosahexaenoate (DHA; 22:6n3)
		dimethylarginine (ADMA + SDMA)
		4-acetamidobutanoate
		dodecadienoate (12:2)*
		trimethylamine N-oxide
		arachidonate (20:4n6)
		1-palmitoyl-2-stearoyl-GPC (16:0/18:0)
		1,2-dioleoyl-GPC (18:1/18:1)
		arginine
		1-palmitoyl-2-oleoyl-GPC (16:0/18:1)
		isobutyrylcarnitine (C4)
		guaiacol sulfate
		hydroxyproline
		maltol sulfate
		cytidine
		5-(galactosylhydroxy)-L-lysine
		taurine
		mead acid (20:3n9)
		1,2-dipalmitoyl-GPC (16:0/16:0)
		tryptophan
		methionine sulfone
		2-hydroxyglutarate
		isovalerylglycine
		gamma-glutamyl-alpha-lysine
		3-ureidopropionate
		eicosenoate (20:1n9 or 1n11)
		glycerol 3-phosphate
		N-acetylthreonine
		prolylhydroxyproline
		leucine
		1-arachidonoyl-GPC* (20:4)*
		N-acetylmethionine
		1-stearoyl-2-docosahexaenoyl-GPC (18:0/22:6)
		citrate
		N-acetyltaurine
		acetylcarnitine (C2)
		1-(1-enyl-stearoyl)-GPE (P-18:0)*
		4-ethylphenyl sulfate
		glycerophosphoinositol*
		uracil
		sphingomyelin (d18:1/17:0, d17:1/18:0, d19:1/16:0)
		2-hydroxydecanoate
		sphingomyelin (d18:2/24:1, d18:1/24:2)*
		docosapentaenoate (DPA; 22:5n3)
		gamma-glutamylleucine
		fructosyllysine
		carboxyethyl-GABA
		gamma-glutamylvaline
		folate
		pyroglutamine*
		2-palmitoyl-GPC* (16:0)*
		gamma-glutamyltyrosine
		S-methylcysteine
		uridine
		p-cresol sulfate
		valine
		pseudouridine
		3-formylindole
		phosphate
		tyrosine
		2'-deoxyuridine
		1-(1-enyl-palmitoyl)-2-oleoyl-GPC (P-16:0/18:1)*
		cysteine sulfinic acid
		aspartate
		1-carboxyethylvaline
		1-stearoyl-2-arachidonoyl-GPC (18:0/20:4)
		1-(1-enyl-palmitoyl)-GPE (P-16:0)*
		dihomolinoleate (20:2n6)
		phosphocholine
		stearoyl sphingomyelin (d18:1/18:0)
		2,3-dihydroxy-5-methylthio-4-pentenoate (DMTPA)*
		ornithine
		1-stearoyl-2-oleoyl-GPC (18:0/18:1)
		sphingomyelin (d18:1/14:0, d16:1/16:0)*
		4-hydroxyphenylpyruvate
		lysine
		pyridoxine (Vitamin B6)
		5-oxoproline
		thioproline
		sphingomyelin (d18:1/24:1, d18:2/24:0)*
		trans-urocanate
		butyrylcarnitine (C4)
		pyruvate
		1-stearoyl-GPI (18:0)
		3-methylhistidine
		hexadecanedioate (C16)
		carnitine
		glutamate
		1-carboxyethylphenylalanine
		oleate/vaccenate (18:1)
		beta-citrylglutamate
		3-(4-hydroxyphenyl)lactate (HPLA)
		2-aminobutyrate
		5-hydroxylysine
		homoarginine
		palmitoylcarnitine (C16)
		serotonin
		N,N,N-trimethyl-alanylproline betaine (TMAP)
		1-carboxyethyltyrosine
		3-hydroxy-2-ethylpropionate
		2-methylcitrate/homocitrate
		choline
		1-oleoyl-GPE (18:1)
		phenylalanine
		N-acetylmethionine sulfoxide
		glutamine
		glycylleucine
		threonine
		HEPES
		N-acetyl-isoputreanine
		N-acetylneuraminate
		10-heptadecenoate (17:1n7)
		N-glycolylneuraminate
		4-guanidinobutanoate
		N,N,N-trimethyl-5-aminovalerate
		allantoin
		urate
		10-nonadecenoate (19:1n9)
		3-methyl-2-oxovalerate
		1-oleoyl-GPC (18:1)
		sphingomyelin (d18:1/18:1, d18:2/18:0)
		creatinine
		palmitoyl dihydrosphingomyelin (d18:0/16:0)*
		isoleucine
		N-acetylvaline
		thymidine
		hypoxanthine
		N-acetylleucine
		homocysteine
		xanthosine
		inosine
		N-acetylhistidine
		palmitoleate (16:1n7)
		1-carboxyethylisoleucine
		homocitrulline
		4-imidazoleacetate
		1-carboxyethylleucine
		lignoceroyl sphingomyelin (d18:1/24:0)
		N-acetylglutamine
		methionine
		2-O-methylascorbic acid
		deoxycholate
		tricosanoyl sphingomyelin (d18:1/23:0)*
		nicotinamide
		oleoylcarnitine (C18:1)
		gamma-glutamylphenylalanine
		N-acetylarginine
		butyrate/isobutyrate (4:0)
		2-methylbutyrylcarnitine (C5)
		methionine sulfoxide
		asparagine
		cysteine-glutathione disulfide
		1-palmitoyl-2-palmitoleoyl-GPC (16:0/16:1)*
		glycerol
		sphingomyelin (d18:1/22:1, d18:2/22:0, d16:1/24:1)*
		lactate
		S-methylcysteine sulfoxide
		ergothioneine
		N6-carbamoylthreonyladenosine
		valerate (5:0)
		1-palmitoyl-GPE (16:0)
		penicillin G
		1-(1-enyl-oleoyl)-GPE (P-18:1)*
		carnosine
		3-(3-amino-3-carboxypropyl)uridine*
		kynurenine
		N-formylmethionine
		proline
		benzoate
		cholesterol
		sphingomyelin (d18:2/16:0, d18:1/16:1)*
		C-glycosyltryptophan
		1-methylhistidine
		alanine
		trigonelline (N'-methylnicotinate)
		deoxycarnitine
		phenol red
		pyridoxamine
		sphingomyelin (d17:1/16:0, d18:1/15:0, d16:1/17:0)*
		N6-methyllysine
		beta-hydroxyisovalerate
		malate
		phenylacetylglycine
		propionylcarnitine (C3)
		N6,N6,N6-trimethyllysine
		thiamin (Vitamin B1)
		glycerophosphorylcholine (GPC)
		gamma-glutamylmethionine
		N-acetylalanine
		1-methylnicotinamide
		1-palmitoyl-2-arachidonoyl-GPC (16:0/20:4n6)
		O-sulfo-L-tyrosine
		hexanoylcarnitine (C6)
		N-acetylglutamate
		creatine
		1-oleoyl-2-docosahexaenoyl-GPC (18:1/22:6)*
		1-palmitoyl-GPC (16:0)
		octanoylcarnitine (C8)
		1-stearoyl-GPC (18:0)
		glycerophosphoethanolamine
		mannitol/sorbitol
		1-stearoyl-GPE (18:0)
		sphingomyelin (d18:1/21:0, d17:1/22:0, d16:1/23:0)*
		N-acetylserine
		pantothenate (Vitamin B5)
		N-delta-acetylornithine
		sphingomyelin (d18:1/20:0, d16:1/22:0)*
		histidine
		serine
		tryptophan betaine
		4-methyl-2-oxopentanoate
		pyridoxal
		dihomolinolenate (20:3n3 or 3n6)
		heptanoate (7:0)
		glycylvaline
		3-amino-2-piperidone
		5,6-dihydrouridine
		phenol sulfate
		1-palmitoleoyl-GPC* (16:1)*
		N-acetylglucosamine/N-acetylgalactosamine
		behenoyl sphingomyelin (d18:1/22:0)*
