# Supplementary material for: Hypotaurine Reduces Glucose‐Mediated Vascular Calcification
Source: Acta Physiol (Oxf). 2025 Jul 7;241(8):e70075. doi: 10.1111/apha.70075 (PMC12230643; doi:10.1111/apha.70075)
Supplement: Supplementary file 2 — Table S1. TaqMan probes used for real‐time PCR. Table S2. Differentially expressed genes according to transcriptomics analysis in primary human coronary artery smooth muscle cells treated with different glucose concentrations for 3 days. Fold change ±1.2, p < 0.05. Excel file. Table S3. Pathway overrepresentation analysis of the differentially expressed genes between 0 vs. 25 mM glucose treatment in calcified human coronary artery smooth muscle cells (ConsensusPathDB). Table S4. Metabolites identified in the cell and supernatant of primary human coronary artery smooth muscle cells according to metabolomics analysis. Fold change ±1.2, p < 0.05. Excel file. Table S5. Differentially expressed metabolites according to metabolomics analysis in primary human coronary artery smooth muscle cells and supernatant treated with different glucose concentrations for 3 or 5 days. Fold change ±1.2, p < 0.05. Excel file. Table S6. Pathway overrepresentation analysis of differentially expressed metabolites (fold change ±1.2, p < 0.001) between 0 and. 25 mM glucose in the supernatant of calcified cells at day 3 (MetaboAnalyst). Table S7. Pathway overrepresentation analysis of differentially expressed metabolites (fold change ±1.2, p < 0.001) between 0 and 25 mM glucose in the supernatant of calcified cells at day 5 (MetaboAnalyst). Table S8. Pathway overrepresentation analysis of differentially expressed metabolites (fold change ±1.2, p < 0.001) between 0 and 25 mM glucose in calcified cells at day 3 (MetaboAnalyst). Table S9. Pathway overrepresentation analysis of differentially expressed metabolites (fold change ±1.2, p < 0.001) between 0 and 25 mM glucose in calcified cells at day 5 (MetaboAnalyst). [file APHA-241-e70075-s001.zip › Heuschkel et al. _Hypotaurin_Supp Table 5.xlsx]

## Sheet: Suppl Table 5
Supplementary Table 5. Differentially expressed metabolites according to metabolomics analysis in primary human coronary artery smooth muscle cells and supernatant treated with different glucose concentrations for 3 or 5 days. Fold change ±1.2, p-value < 0.05.

## Sheet: 5a_Supernatant day 3
Supplementary Table 5a. Metabolites identified in the supernatant at day 3 (fold change ±1.2, p-value < 0.05).
Groups (glucose, mM)	Total	Metabolites
All	2	glucose
		fructosyllysine
25 vs 0 and 5.5 vs 0	7	4-hydroxyphenylacetate
		N6-carboxymethyllysine
		4-guanidinobutanoate
		2-oxoarginine*
		N-acetylthreonine
		N6-methyladenosine
		lactate
25 vs 5.5 and 25 vs 0	5	pyruvate
		hypotaurine
		ornithine
		N-glycolylneuraminate
		lysine
25 vs 5.5	3	N-acetylmethionine sulfoxide
		N-acetylalanine
		1-methyl-4-imidazoleacetate
25 vs 0	17	NN-dimethyl-5-aminovalerate
		ergothioneine
		acetylcarnitine (C2)
		4-acetamidobutanoate
		phosphocholine
		1-methylhistidine
		pipecolate
		glycerophosphoinositol*
		glycerophosphoserine*
		cysteine s-sulfate
		maltol
		5-(galactosylhydroxy)-L-lysine
		proline
		palmitoylcarnitine (C16)
		gamma-glutamylvaline
		cysteine sulfinic acid
		inosine

## Sheet: 5b_Supernatant day 5
Supplementary Table 5b. Metabolites identified in the supernatant at day 5 (fold change ±1.2, p-value < 0.05).
Groups (glucose, mM)	Total	Metabolites
All	4	Hypotaurine
		glucose
		2-oxoarginine*
		fructosyllysine
25 vs 5.5 5.5 vs 0	1	N-acetylarginine
25 vs 0 5.5 vs 0	4	N6-carboxymethyllysine
		alpha-ketobutyrate
		lactate
		cysteine sulfinic acid
25 vs 0 25 vs 5.5	9	acetylcarnitine (C2)
		phosphocholine
		ornithine
		trigonelline (N'-methylnicotinate)
		lysine
		pyridoxamine
		imidazole propionate
		N6-methyladenosine
		carboxyethyl-GABA
5.5 vs 0	1	3-hydroxydodecanedioate*
25 vs 5.5	4	N-acetylhistidine
		1-stearoyl-GPI (18:0)
		cysteinylglycine disulfide*
		N-acetylthreonine
25 vs 0	14	Pyruvate
		N-acetylmethionine
		2-hydroxyglutarate
		alpha-ketoglutarate
		oleoylcarnitine (C18:1)
		N-glycolylneuraminate
		4-guanidinobutanoate
		5-hydroxylysine
		1-oleoyl-2-docosahexaenoyl-GPC (18:1/22:6)*
		N-acetyltyrosine
		N-acetylglucosamine/N-acetylgalactosamine
		palmitoylcarnitine (C16)
		1-carboxyethyltyrosine
		inosine

## Sheet: 5c_Cells day 3
Supplementary Table 5c. Metabolites identified in the cells at day 3 (fold change ±1.2, p-value < 0.05).
Groups (glucose, mM)	Total	Metabolites
All	2	glycerol 3-phosphate
		N-acetylglutamine
25 vs 0 and 5.5 vs 0	10	aspartate
		1-carboxyethylvaline
		palmitoleoylcarnitine (C16:1)*
		2-hydroxyglutarate
		dihydroxyacetone phosphate (DHAP)
		N-acetylalanine
		1-carboxyethylphenylalanine
		1-carboxyethylleucine
		sarcosine
		lactate
25 vs 5.5 and 25 vs 0	3	uridine 5'-diphosphate (UDP)
		serine
		pentadecanoylcarnitine (C15)*
5.5 vs 0	8	pyroglutamine*
		threonine
		1-carboxyethylisoleucine
		5-oxoproline
		prolylhydroxyproline
		phenol sulfate
		myristoleate (14:1n5)
		1-carboxyethyltyrosine
25 vs 5.5	2	creatinine
		acetyl-CoA
25 vs 0	18	glutamine
		N-acetylmethionine
		glycerophosphoglycerol
		oleoylcarnitine (C18:1)
		phosphocholine
		3-phosphoserine
		cysteine-glutathione disulfide
		N-acetylthreonine
		phosphoenolpyruvate (PEP)
		myristoylcarnitine (C14)
		3-(4-hydroxyphenyl)lactate (HPLA)
		proline
		fructosyllysine
		N-acetylleucine
		phenylalanylalanine
		palmitoylcarnitine (C16)
		sphingadienine
		3-phosphoglycerate

## Sheet: 5d_Cells day 5
Supplementary Table 5d. Metabolites identified in the cells at day 5 (fold change ±1.2, p-value < 0.05).
Groups (glucose, mM)	Total	Metabolites
25 vs 0 and 5.5 vs 0	12	aspartate
		2-methylcitrate/homocitrate
		2-hydroxyglutarate
		glycerophosphoethanolamine
		N6-carbamoylthreonyladenosine
		dihydroxyacetone phosphate (DHAP)
		propionylcarnitine (C3)
		prolylhydroxyproline
		3-(4-hydroxyphenyl)lactate (HPLA)
		N-formylmethionine
		proline
		malate
25 vs 5.5 and 25 vs 0	3	oleoylcarnitine (C18:1)
		sedoheptulose-7-phosphate
		palmitoylcarnitine (C16)
LG vs NG	11	1-carboxyethylvaline
		S-(1;2-dicarboxyethyl)glutathione)
		N6;N6
		isoleucylhydroxyproline*
		1-carboxyethylphenylalanine
		1-carboxyethylisoleucine
		1-carboxyethylleucine
		creatinine
		CDP-ethanolamine
		S-methylcysteine sulfoxide
		1-carboxyethyltyrosine
25 vs 5.5	1	adenine
25 vs 0	22	glutamine
		linoleoylcarnitine (C18:2)*
		palmitoleoylcarnitine (C16:1)*
		acetylcarnitine (C2)
		phosphocholine
		myristoleoylcarnitine (C14:1)*
		(S)-3-hydroxybutyrylcarnitine
		N-acetylcysteine
		5-(2-Hydroxyethyl)-4-methylthiazole
		4-guanidinobutanoate
		glycerol 3-phosphate
		lysine
		N-acetylthreonine
		5-oxoproline
		margaroylcarnitine (C17)*
		myristoylcarnitine (C14)
		methyl glucopyranoside (alpha + beta)
		lactate
		CoA
		serine
		pentadecanoylcarnitine (C15)*
		N-acetylglutamine
